# Supplementary material for: Metabolomics by NMR Combined with Machine Learning to Predict Neoadjuvant Chemotherapy Response for Breast Cancer
Source: Cancers (Basel). 2022 Oct 15;14(20):5055. doi: 10.3390/cancers14205055 (PMC9600495; doi:10.3390/cancers14205055)
Supplement: Supplementary file 1 [file cancers-14-05055-s001.zip]

Archive with 1 entries (1 files):
- cancers-1905018-supplementary.pdf
